# Supplementary material for: Structure of Vibrio Phage XM1, a Simple Contractile DNA Injection Machine
Source: Viruses. 2023 Jul 31;15(8):1673. doi: 10.3390/v15081673 (PMC10457771; doi:10.3390/v15081673)
Supplement: Supplementary file 1 [file viruses-15-01673-s001.zip]

Archive with 1 entries (1 files):
- viruses-2493093-supplementary.pdf
